# Supplementary material for: Is Extraordinary Response and Long-Term Remission of Metastatic Castration-Resistant Prostate Cancer (mCRPC) After [¹⁷⁷Lu]Lu-PSMA Radioligand Therapy Due to an Immunomodulatory Effect (Radiovaccination)? A Dual Center Experience on Super-Responders
Source: Cancers (Basel). 2025 Jan 31;17(3):476. doi: 10.3390/cancers17030476 (PMC11815733; doi:10.3390/cancers17030476)
Supplement: Supplementary file 1 [file cancers-17-00476-s001.zip]

Archive with 1 entries (1 files):
- cancers-3388310-supplementary.pdf
